# Supplementary material for: Fervidobacterium pennivorans subsp. keratinolyticus subsp. nov., a Novel Feather-Degrading Anaerobic Thermophile
Source: Microorganisms. 2022 Dec 21;11(1):22. doi: 10.3390/microorganisms11010022 (PMC9861569; doi:10.3390/microorganisms11010022)
Supplement: Supplementary file 1 [file microorganisms-11-00022-s001.zip]

Archive with 1 entries (1 files):
- microorganisms-2088681-supplementary.pdf
